# Supplementary material for: Genomic Characterization of Sixteen Yersinia enterocolitica-Infecting Podoviruses of Pig Origin
Source: Viruses. 2018 Apr 3;10(4):174. doi: 10.3390/v10040174 (PMC5923468; doi:10.3390/v10040174)
Supplement: Supplementary file 1 [file viruses-10-00174-s001.zip]

Archive with 1 entries (1 files):
- Salem_SI_rev.pdf
